# Supplementary material for: Transport Turnover Rates for Human OCT2 and MATE1 Expressed in Chinese Hamster Ovary Cells
Source: Int J Mol Sci. 2022 Jan 27;23(3):1472. doi: 10.3390/ijms23031472 (PMC8836179; doi:10.3390/ijms23031472)
Supplement: Supplementary file 1 [file ijms-23-01472-s001.zip]

Archive with 1 entries (1 files):
- ijms-1532560-supplementary.pdf
